# Supplementary material for: D-Amino Acid-Containing Lipopeptides Derived from the Lead Peptide BP100 with Activity against Plant Pathogens
Source: Int J Mol Sci. 2021 Jun 21;22(12):6631. doi: 10.3390/ijms22126631 (PMC8233901; doi:10.3390/ijms22126631)
Supplement: Supplementary file 1 [file ijms-22-06631-s001.zip]

Archive with 1 entries (1 files):
- ijms-1258606-supplementary.pdf
